# Supplementary material for: Identification of Critical Candidate Genes Controlling Monokaryon Fruiting in Flammulina filiformis Using Genetic Population Construction and Bulked Segregant Analysis Sequencing
Source: J Fungi (Basel). 2025 Jul 8;11(7):512. doi: 10.3390/jof11070512 (PMC12295547; doi:10.3390/jof11070512)
Supplement: Supplementary file 1 [file jof-11-00512-s001.zip]

Archive with 1 entries (1 files):
- Supplementary Table S1:Statistics of the fruiting traits of genetic populations.xlsx
