# Supplementary material for: Identification of Critical Candidate Genes Controlling Monokaryon Fruiting in Flammulina filiformis Using Genetic Population Construction and Bulked Segregant Analysis Sequencing
Source: J Fungi (Basel). 2025 Jul 8;11(7):512. doi: 10.3390/jof11070512 (PMC12295547; doi:10.3390/jof11070512)
Supplement: Supplementary file 1 [file jof-11-00512-s001.zip › Supplementary Table S1:Statistics of the fruiting traits of genetic populations.xlsx]

## Sheet: Parent
Statistics of the fruiting traits of FF002 monokaryotic strains
Monokaryotic strain number	Fruiting body formation	Monokaryotic strain number	Fruiting body formation	Monokaryotic strain number	Fruiting body formation
1	F	31	F	61	F
2	F	32	F	62	N
3	F	33	N	63	F
4	F	34	F	64	F
5	F	35	F	65	F
6	N	36	N	66	F
7	F	37	N	67	F
8	N	38	F	68	F
9	F	39	F	69	N
10	F	40	N	70	F
11	F	41	F	71	N
12	F	42	F	72	F
13	N	43	F	73	N
14	N	44	F	74	N
15	F	45	F	75	N
16	F	46	F	76	N
17	F	47	F	77	F
18	F	48	F	78	N
19	F	49	F	79	N
20	F	50	F	80	F
21	F	51	N
22	N	52	F
23	F	53	N
24	F	54	F
25	F	55	F
26	F	56	F
27	F	57	F
28	F	58	F
29	F	59	F
30	F	60	F
Note: "F" represents the mononuclear strain with fruiting traits; "N"means that the mononuclear strain does not have fruiting traits.

## Sheet: SF1
Statistics of the fruiting traits of Sf1 43×56 monokaryotic strains
Monokaryotic strain number	Fruiting body formation	Monokaryotic strain number	Fruiting body formation
1	F	25	F
2	F	26	F
3	F	27	F
4	F	28	F
5	F	29	F
6	F	30	F
7	F	31	F
8	F	32	F
9	F	33	F
10	F	34	F
11	F	35	F
12	F	36	F
13	F	37	F
14	F	38	F
15	F	39	F
16	F	40	F
17	F	41	F
18	F	42	F
19	F	43	F
20	F	44	F
21	F	45	F
22	F	46	F
23	F	47	F
24	F
Note: "F" represents the mononuclear strain with fruiting traits; "N"means that the mononuclear strain does not have fruiting traits.

## Sheet: SF2
Statistics of the fruiting traits of Sf2 1×4 monokaryotic strains
Monokaryotic strain number	Fruiting body formation	Monokaryotic strain number	Fruiting body formation
1	F	21	F
2	F	22	F
3	F	23	F
4	F	24	F
5	F	25	F
6	F	26	F
7	F	27	F
8	F	28	F
9	F	29	F
10	F	30	F
11	F	31	F
12	F	32	F
13	F	33	F
14	F	34	F
15	F	35	F
16	F	36	F
17	F	37	F
18	F	38	F
19	F	39	F
20	F
Statistics of the fruiting traits of Sf2 3×12 monokaryotic strains
Monokaryotic strain number	Fruiting body formation	Monokaryotic strain number	Fruiting body formation
1	F	18	F
2	F	19	F
3	F	20	F
4	F	21	F
5	F	22	F
6	F	23	F
7	F	24	F
8	F	25	F
9	F	26	F
10	F	27	F
11	F	28	F
12	F	29	F
13	F	30	F
14	F	31	F
15	F	32	F
16	F	33	F
17	F
Statistics of the fruiting traits of Sf2 19×40 monokaryotic strains
Monokaryotic strain number	Fruiting body formation	Monokaryotic strain number	Fruiting body formation
1	F	19	F
2	F	20	F
3	F	21	F
4	F	22	F
5	F	23	F
6	F	24	F
7	F	25	F
8	F	26	F
9	F	27	F
10	F	28	F
11	F	29	F
12	F	30	F
13	F	31	F
14	F	32	F
15	F	33	F
16	F	34	F
17	F	35	F
18	F
Note: "F" represents the mononuclear strain with fruiting traits; "N"means that the mononuclear strain does not have fruiting traits.

## Sheet: SN1
Statistics of the fruiting traits of Sn1 36×62 monokaryotic strains
Monokaryotic strain number	Fruiting body formation	Monokaryotic strain number	Fruiting body formation	Monokaryotic strain number	Fruiting body formation
1	F	19	N	37	N
2	N	20	F	38	F
3	N	21	N	39	N
4	N	22	N	40	N
5	N	23	N	41	N
6	F	24	F	42	N
7	N	25	N	43	N
8	F	26	N	44	N
9	N	27	F	45	N
10	N	28	N	46	F
11	N	29	N	47	N
12	N	30	N	48	N
13	N	31	F	49	N
14	N	32	F	50	N
15	N	33	N	51	F
16	F	34	F	52	N
17	N	35	F	53	F
18	N	36	N
Note: "F" represents the mononuclear strain with fruiting traits; "N"means that the mononuclear strain does not have fruiting traits.

## Sheet: SN2
Statistics of the fruiting traits of Sn2 5×14 monokaryotic strains
Monokaryotic strain number	Fruiting body formation	Monokaryotic strain number	Fruiting body formation
1	N	18	N
2	N	19	N
3	N	20	N
4	N	21	N
5	N	22	N
6	N	23	N
7	N	24	N
8	N	25	N
9	N	26	N
10	N	27	N
11	N	28	N
12	N	29	N
13	N	30	N
14	N	31	N
15	N	32	N
16	N	33	N
17	N
Statistics of the fruiting traits of Sn2 10×11 monokaryotic strains
Monokaryotic strain number	Fruiting body formation	Monokaryotic strain number	Fruiting body formation
1	N	15	F
2	F	16	N
3	N	17	F
4	F	18	N
5	F	19	N
6	N	20	N
7	N	21	F
8	F	22	N
9	N	23	N
10	N	24	N
11	N	25	N
12	F	26	N
13	N	27	N
14	N
Note: "F" represents the mononuclear strain with fruiting traits; "N"means that the mononuclear strain does not have fruiting traits.

## Sheet: SN3
Statistics of the fruiting traits of Sn3 2×9 monokaryotic strains
Monokaryotic strain number	Fruiting body formation	Monokaryotic strain number	Fruiting body formation
1	N	11	N
2	N	12	N
3	N	13	N
4	N	14	N
5	N	15	N
6	N	16	N
7	N	17	N
8	N	18	N
9	N	19	N
10	N	20	N
Statistics of the fruiting traits of Sn3 3×4 monokaryotic strains
Monokaryotic strain number	Fruiting body formation	Monokaryotic strain number	Fruiting body formation
1	N	11	N
2	N	12	N
3	N	13	N
4	N	14	N
5	N	15	N
6	N	16	N
7	N	17	N
8	N	18	N
9	N	19	N
10	N	20	N
Statistics of the fruiting traits of Sn3 8×32 monokaryotic strains
Monokaryotic strain number	Fruiting body formation	Monokaryotic strain number	Fruiting body formation
1	N	11	N
2	N	12	N
3	N	13	N
4	N	14	N
5	N	15	N
6	N	16	N
7	N	17	N
8	N	18	N
9	N	19	N
10	N	20	N
Note: "F" represents the mononuclear strain with fruiting traits; "N"means that the mononuclear strain does not have fruiting traits.

## Sheet: Separate Groups
Statistics of the fruiting traits of Sf*n 30×8 monokaryotic strains
Monokaryotic strain number	Fruiting body formation	Monokaryotic strain number	Fruiting body formation	Monokaryotic strain number	Fruiting body formation	Monokaryotic strain number	Fruiting body formation
1	N	42	N	82	F	122	F
2	N	43	F	83	F	123	N
3	F	44	F	84	F	124	N
4	F	45	F	85	N	125	N
5	N	46	F	86	F	126	N
6	F	47	N	87	F	128	F
7	F	48	N	88	F	129	F
8	N	49	F	89	N	130	F
9	F	50	F	90	N	131	N
10	N	51	F	91	F	132	N
11	F	52	N	92	N	133	N
12	N	53	F	93	N	134	F
14	F	54	N	94	N	135	N
15	N	55	F	95	F	136	F
16	F	56	N	96	F	137	N
17	F	57	N	97	F	138	N
18	N	58	F	98	N	139	F
19	N	59	N	99	N	140	N
20	F	60	N	100	F	141	N
21	F	61	N	101	N	142	F
22	F	62	F	102	F	143	F
23	N	63	N	103	N	144	N
24	N	64	N	104	F	145	N
25	N	65	N	105	N	146	N
26	F	66	N	106	F	148	F
27	N	67	N	107	N	149	N
28	F	68	N	108	F	150	F
29	F	69	N	109	N	152	N
30	N	70	F	110	F	153	N
31	N	71	N	111	F	154	N
32	F	72	F	112	N	155	F
33	N	73	N	113	F	156	N
34	F	74	F	114	N	157	N
35	N	75	N	115	F	158	F
36	N	76	F	116	N	159	N
37	F	77	F	117	F	160	N
38	F	78	N	118	F
39	N	79	F	119	N
40	F	80	N	120	F
41	F	81	F	121	N
Note: "F" represents the mononuclear strain with fruiting traits; "N"means that the mononuclear strain does not have fruiting traits.
